# Supplementary material for: Controlled Structure of Polyester/Hydroxyapatite Microparticles Fabricated via Pickering Emulsion Approach
Source: Polymers (Basel). 2022 Oct 13;14(20):4309. doi: 10.3390/polym14204309 (PMC9609128; doi:10.3390/polym14204309)
Supplement: Supplementary file 1 [file polymers-14-04309-s001.zip]

Archive with 1 entries (1 files):
- polymers-1935446-supplementary.pdf
